# Supplementary material for: Piper nigrum Extract Inhibits the Growth of Human Colorectal Cancer HT-29 Cells by Inducing p53-Mediated Apoptosis
Source: Pharmaceuticals (Basel). 2023 Sep 19;16(9):1325. doi: 10.3390/ph16091325 (PMC10537627; doi:10.3390/ph16091325)
Supplement: Supplementary file 1 [file pharmaceuticals-16-01325-s001.zip]

Archive with 1 entries (1 files):
- pharmaceuticals-2584801-supplementary.pdf
